# Supplementary material for: Very long-chain acyl-CoA dehydrogenase deficiency revisited: a retrospective genotype–phenotype analysis in a Saudi tertiary center
Source: Front Genet. 2025 May 30;16:1584817. doi: 10.3389/fgene.2025.1584817 (PMC12162643; doi:10.3389/fgene.2025.1584817)
Supplement: Supplementary file 1 [file DataSheet1.zip]

Archive with 2 entries (2 files):
- Copy of VLCAD research (Data) .xlsx
- VLCAD research.sav
