# Supplementary material for: Very long-chain acyl-CoA dehydrogenase deficiency revisited: a retrospective genotype–phenotype analysis in a Saudi tertiary center
Source: Front Genet. 2025 May 30;16:1584817. doi: 10.3389/fgene.2025.1584817 (PMC12162643; doi:10.3389/fgene.2025.1584817)
Supplement: Supplementary file 1 [file DataSheet1.zip › Copy of VLCAD research (Data) .xlsx]

## Sheet: Sheet 1
VLCAD deficiency research project
Demographic							Clinical Symptoms /Signs/ biochemical markers										Genetics
MRN	DOB	Gender	Region	age of presentation	Status	Mode of presentation	cardiomyopathy	Hepatomegaly	Rhabdomyolysis	Hypoglycemia	Lactic Acid	Creatinine phosphokinase	Ammonia	C:14	Genetic Testing	Metabolic decompensation	Variant	Nucleotide change	Protein	Zygosity	location	Reference sequence	Type of variant	Classification (ACMG)	Previously reported	consanguinity	family history
1836586	13/01/2017	male	HAIL	First presentation at 3 days old	Alive	Abnormal routine NBS	No	No	Yes	No	N/A	6546 U/L	N/A	3.5	Simplex Inborn Error Of Metabolism NGS Panel	No	C.65C>A:p.S22X	c.65C>A	p.S22X	homozygous	Exon 2	NM_000018	Loss of function	1	Yes	Yes	No
1870735	2017-05-02	male	HAIL	First presentation at 5 days old	Alive	Abnormal routine NBS	Yes	No	No	No	3.1 mmol/L	485 U/L	45 umol/L	1.16	Whole Exome Sequencing (WES)	No	C.65C>A:p.S22X	c.65C>A	p.S22X	hetrozygous	Exon 2	NM_000018	Missense	1	Yes	Yes	No
2062462	21/9/2018	male	RIYADH	First presentation at 1 days old	Alive	Abnormal routine NBS/ Clinical presentation	Yes	Yes	Yes	No	4.83 mmol/L	7165 U/L	90.8 umol/L	7.36	Simplex Inborn Error Of Metabolism Ngs Panel	Yes	C.65C>A:p.S22X	c.65C>A	p.S22X	homozygous	Exon 2	NM_000018	Loss of function	1	Yes	Yes	Yes
2070608	19/12/2017	male	RIYADH	First presentation at 1 days old	Alive	Abnormal routine NBS/ Clinical presentation	No	Yes	Yes	Yes	8.5 mmol/L	36631 U/L	88.1 umol/L	0.838	Whole Exome Sequencing (WES)	Yes	C.65C>A:p.S22X	c.65C>A	p.S22X	homozygous	Exon 2	NM_000018	Loss of function	1	Yes	Yes	No
2221255	23/9/2019	male	RIYADH	First presentation at 3 days old	Alive	Abnormal routine NBS/ Clinical presentation	Yes	Yes	Yes	Yes	7.11 mmol/L	5440 U/L	91.41 umol/L	5.818	Fatty acid oxidation disorder panel (sequencing + CNV analysis through NGS data)	Yes	c.134C>A p.(Ser45*)	c.134C>A	p.(Ser45*)	homozygous		NM_001270447.1	Nonsense	1	Yes	Yes	No
2142046	2019-05-01	male	HAIL	First presentation at 1 days old	Alive	Abnormal routine NBS/ Clinical presentation	No	Yes	Yes	No	1.81 mmol/L	3090 U/L	54 umol/L	2.88	Simplex Inborn Error Of Metabolism Ngs Panel	Yes	C.65C>A:p.S22X	c.65C>A	p.S22X	homozygous	Exon 2	NM_000018	Loss of function	1	Yes	Yes	No
2290186	20/2/2022	male	AL DAWADIMI	First presentation at 5 days old	Alive	Abnormal routine NBS/ Clinical presentation	No	Yes	Yes	Yes	5.33 mmol/L	7990 U/L	75.2 umol/L	3.57	NGS sequencing and CNV analysis	Yes	c.134C>A p.(Ser45*)	c.134C>A	p.(Ser45*)	homozygous		NM_001270447.1	Nonsense	1	Yes	Yes	No
2175033	30/4/2019	male	HAIL	First presentation at 5 days old	Alive	Abnormal routine NBS/ Clinical presentation	Yes	Yes	Yes	Yes	N/A	1420 U/L	N/A	1.593	NGS sequencing and CNV analysis	Yes	c.134C>A p.(Ser45*)	c.134C>A	p.(Ser45*)	homozygous		NM_001270447.1	Nonsense	1	Yes	Yes	No
2626219	25/6/2022	male	ALJAWF	First presentation at 3 days old	Alive	Abnormal routine NBS/ Clinical presentation	Yes	Yes	Yes	Yes	5.54 mmol/L	1231 U/L	137.4 umol/L	19.11	Whole Exome Sequencing (WES)	Yes	c.134C>A p.(Ser45*)	c.134C>A	p.(Ser45*)	homozygous		NM_001270447.1	Nonsense	1	Yes	Yes	Yes
2628111	14/4/2022	female	ALJAWF	First presentation at 14 days old	Deceased (10/1/2023)	Abnormal routine NBS/ Clinical presentation	Yes	Yes	Yes	Yes	5.66 mmol/L	24136 U/L	99.5 umol/L	12.66	NGS sequencing and CNV analysis	Yes	c.134C>A p.(Ser45*)	c.134C>A	p.(Ser45*)	homozygous		NM_001270447.1	Nonsense	1	Yes	Yes	Yes
2662717	2022-07-08	female	RIYADH	First presentation at 30 days old	Alive	Abnormal routine NBS	No	No	No	No	1.97 mmol/L	N/A	38.2 umol/L	0.916	Whole Exome Sequencing (WES)	No	C.1310A>C p.(Glu437Ala)	c.1310A>C	p.(Glu437Ala)	homozygous		NM_001270447.1	Missense	3	Yes	Yes	No
1940798	2017-11-12	male	ALJAWF	First presentation at 1 days old	Deceased	Abnormal routine NBS/ Clinical presentation	Yes	Yes	Yes	Yes	3.5 mmol/L	1915 U/L	79.96 umol/L	3.56	Simplex Inborn Error Of Metabolism NGS Panel	Yes	C.65C>A:p.S22X	c.65C>A	p.S22X	homozygous	Exon 2	NM_000018	Loss of function	1	Yes	Yes	Yes
2607055	22/3/2022	male	ALJAWF	First presentation at 1 days old	Alive	Abnormal routine NBS	No	No	No	No	N/A	199 U/L	83.3 umol/L	6.923	NGS sequencing and CNV analysis	No	c.134C>A p.(Ser45*)	c.134C>A	p.(Ser45*)	homozygous		NM_001270447.1	Nonsense	1	Yes	Yes	Yes
2670051	2020-05-03	female	RIYADH	First presentation at 10 days old	Alive	Abnormal routine NBS	No	No	No	No	1.6 mmol/L	N/A	N/A	0.98	Whole Exome Sequencing (WES)	No	C.1310A>C p.(Glu437Ala)	c.1310A>C	p.(Glu437Ala)	homozygous		NM_001270447.1	Missense	3	Yes	Yes	No
